# Supplementary material for: Gender Specific Mutation Incidence and Survival Associations in Clear Cell Renal Cell Carcinoma (CCRCC)
Source: PLoS One. 2015 Oct 20;10(10):e0140257. doi: 10.1371/journal.pone.0140257 (PMC4618848; doi:10.1371/journal.pone.0140257)
Supplement: S1 Table — (XLSX) [file pone.0140257.s003.xlsx]

## Sheet: Sheet1
Gene Symbol	Gender	Chromosome	Amino acid	Mutation Type	Tumor name	Cohort
ARID1A	F	chr1	p.V2093F	missense	K73	Guo et al
ARID1A	F	chr1	p.Q799fs	frameshift deletion	ccRCC-18	Sato et al
ARID1A	F	chr1	G665fs	FS del	TCGA-B0-5102	TCGA KIRC
ARID1A	F	chr1	P554fs	FS del	TCGA-B0-5692	TCGA KIRC
ARID1A	F	chr1	N399fs	FS del	TCGA-B0-5705	TCGA KIRC
ARID1A	F	chr1	I1727fs	FS del	TCGA-B0-5713	TCGA KIRC
ARID1A	F	chr1	P1244H	Missense	TCGA-A3-3320	TCGA KIRC
ARID1A	F	chr1	G1158R	Missense	TCGA-CJ-4892	TCGA KIRC
ARID1A	F	chr1	Q1098*	Nonsense	TCGA-AK-3444	TCGA KIRC
ARID1A	F	chr1	E1006*	Nonsense	TCGA-CJ-6032	TCGA KIRC
ARID1A	M	chr1	p.Q790X	nonsense	ccRCC-97	Sato et al
ARID1A	M	chr1	R2024fs	FS del	TCGA-BP-5199	TCGA KIRC
ARID1A	M	chr1	S1961N	Missense	TCGA-B8-5549	TCGA KIRC
ARID1A	M	chr1	I2275T	Missense	TCGA-CJ-4912	TCGA KIRC
ARID1A	M	chr1	R1223C	Missense	TCGA-CZ-4861	TCGA KIRC
ARID1A	M	chr1	C2052*	Nonsense	TCGA-CZ-4857	TCGA KIRC
BAP1	F	chr3	-	Frame-shift_indel	K44	Guo et al
BAP1	F	chr3	-	Frame-shift_indel	K340	Guo et al
BAP1	F	chr3	p.V24D	missense	K196	Guo et al
BAP1	F	chr3	p.E693*	nonsense	K340	Guo et al
BAP1	F	chr3	p.Y418fs	frameshift deletion	ccRCC-55	Sato et al
BAP1	F	chr3	E283fs	FS del	TCGA-B0-4827	TCGA KIRC
BAP1	F	chr3	V335fs	FS del	TCGA-B0-5075	TCGA KIRC
BAP1	F	chr3	R717fs	FS del	TCGA-B8-4151	TCGA KIRC
BAP1	F	chr3	R699fs	FS del	TCGA-BP-5174	TCGA KIRC
BAP1	F	chr3	D74fs	FS del	TCGA-CJ-5680	TCGA KIRC
BAP1	F	chr3	M1V	Missense	TCGA-B0-5096	TCGA KIRC
BAP1	F	chr3	F170V	Missense	TCGA-B0-5097	TCGA KIRC
BAP1	F	chr3	N78S	Missense	TCGA-B0-5107	TCGA KIRC
BAP1	F	chr3	I662N	Missense	TCGA-BP-4340	TCGA KIRC
BAP1	F	chr3	N229H	Missense	TCGA-BP-4352	TCGA KIRC
BAP1	F	chr3	E54K	Missense	TCGA-BP-4355	TCGA KIRC
BAP1	F	chr3	N78S	Missense	TCGA-CJ-4637	TCGA KIRC
BAP1	F	chr3	G109V	Missense	TCGA-CJ-4873	TCGA KIRC
BAP1	F	chr3	L17P	Missense	TCGA-CW-5580	TCGA KIRC
BAP1	F	chr3	Y627*	Nonsense	TCGA-B8-4143	TCGA KIRC
BAP1	F	chr3	S279*	Nonsense	TCGA-BP-4163	TCGA KIRC
BAP1	F	chr3	R60*	Nonsense	TCGA-BP-4337	TCGA KIRC
BAP1	F	chr3	Q40*	Nonsense	TCGA-CJ-4638	TCGA KIRC
BAP1	F	chr3	Q156*	Nonsense	TCGA-CJ-4641	TCGA KIRC
BAP1	F	chr3	K626*	Nonsense	TCGA-CJ-4923	TCGA KIRC
BAP1	F	chr3	Q253*/Q267*	Nonsense/Nonsense	TCGA-B0-5092	TCGA KIRC
BAP1	F	chr3	G23_splice	Splice	TCGA-B8-5551	TCGA KIRC
BAP1	F	chr3	G23_splice	Splice	TCGA-CZ-5470	TCGA KIRC
BAP1	F	chr3	G41_splice/A145G	Splice/Missense	TCGA-CZ-4866	TCGA KIRC
BAP1	M	chr3	-	Frame-shift_indel	K43	Guo et al
BAP1	M	chr3	-	Frame-shift_indel	K257	Guo et al
BAP1	M	chr3	-	Frame-shift_indel	K50	Guo et al
BAP1	M	chr3	-	Frame-shift_indel	K304	Guo et al
BAP1	M	chr3	p.V171D	missense	K265	Guo et al
BAP1	M	chr3	p.G13fs	frameshift deletion	ccRCC-9	Sato et al
BAP1	M	chr3	p.W52fs	frameshift deletion	ccRCC-23	Sato et al
BAP1	M	chr3	p.E148fs	frameshift insertion	ccRCC-80	Sato et al
BAP1	M	chr3	p.K51I	missense	ccRCC-23	Sato et al
BAP1	M	chr3	p.C91G	missense	ccRCC-30	Sato et al
BAP1	M	chr3	p.E31V	missense	ccRCC-35	Sato et al
BAP1	M	chr3	p.L230Q	missense	ccRCC-46	Sato et al
BAP1	M	chr3	p.S287X	nonsense	ccRCC-94	Sato et al
BAP1	M	chr3	V77fs	FS del	TCGA-B0-4707	TCGA KIRC
BAP1	M	chr3	D75G	Missense	TCGA-AK-3451	TCGA KIRC
BAP1	M	chr3	S10T	Missense	TCGA-B0-5088	TCGA KIRC
BAP1	M	chr3	M1I	Missense	TCGA-BP-4962	TCGA KIRC
BAP1	M	chr3	M1I	Missense	TCGA-BP-5182	TCGA KIRC
BAP1	M	chr3	L49V	Missense	TCGA-CJ-4881	TCGA KIRC
BAP1	M	chr3	E31A	Missense	TCGA-CJ-4882	TCGA KIRC
BAP1	M	chr3	F170C	Missense	TCGA-CZ-5469	TCGA KIRC
BAP1	M	chr3	E402*	Nonsense	TCGA-A3-3317	TCGA KIRC
BAP1	M	chr3	G128*	Nonsense	TCGA-B0-4691	TCGA KIRC
BAP1	M	chr3	S460*	Nonsense	TCGA-B0-5095	TCGA KIRC
BAP1	M	chr3	G41_splice	Splice	TCGA-CJ-4636	TCGA KIRC
BAP1	M	chr3	D311_splice	Splice	TCGA-CZ-5985	TCGA KIRC
KDM5C	F	chrX	E1131fs	FS del	TCGA-BP-4351	TCGA KIRC
KDM5C	F	chrX	R1458W	Missense	TCGA-B0-4710	TCGA KIRC
KDM5C	F	chrX	R215*	Nonsense	TCGA-CZ-5467	TCGA KIRC
KDM5C	M	chrX	-	Frame-shift_indel	K218	Guo et al
KDM5C	M	chrX	-	Frame-shift_indel	K126	Guo et al
KDM5C	M	chrX	-	Frame-shift_indel	K101	Guo et al
KDM5C	M	chrX	-	Frame-shift_indel	K127	Guo et al
KDM5C	M	chrX	p.P48S	missense	K29	Guo et al
KDM5C	M	chrX	p.H518R	missense	K185	Guo et al
KDM5C	M	chrX	p.Q1424*	nonsense	K20	Guo et al
KDM5C	M	chrX	p.R681*	nonsense	K180	Guo et al
KDM5C	M	chrX	p.K130*	nonsense	K295	Guo et al
KDM5C	M	chrX	p.R804fs	frameshift deletion	ccRCC-5	Sato et al
KDM5C	M	chrX	p.E232X	frameshift deletion	ccRCC-14	Sato et al
KDM5C	M	chrX	p.L662fs	frameshift deletion	ccRCC-62	Sato et al
KDM5C	M	chrX	p.E466X	nonsense	ccRCC-32	Sato et al
KDM5C	M	chrX	E433fs	FS del	TCGA-A3-3323	TCGA KIRC
KDM5C	M	chrX	A470fs	FS del	TCGA-B0-4694	TCGA KIRC
KDM5C	M	chrX	Q1427fs	FS del	TCGA-B0-4837	TCGA KIRC
KDM5C	M	chrX	E122fs	FS del	TCGA-B2-5641	TCGA KIRC
KDM5C	M	chrX	H988fs	FS del	TCGA-BP-5189	TCGA KIRC
KDM5C	M	chrX	P27fs	FS del	TCGA-BP-5202	TCGA KIRC
KDM5C	M	chrX	F56fs	FS del	TCGA-CJ-4871	TCGA KIRC
KDM5C	M	chrX	D1414fs	FS del	TCGA-CW-5581	TCGA KIRC
KDM5C	M	chrX	Y639fs	FS ins	TCGA-B0-5108	TCGA KIRC
KDM5C	M	chrX	G536W	Missense	TCGA-B0-4816	TCGA KIRC
KDM5C	M	chrX	C730R	Missense	TCGA-B0-4844	TCGA KIRC
KDM5C	M	chrX	E592V	Missense	TCGA-B0-5077	TCGA KIRC
KDM5C	M	chrX	C512W	Missense	TCGA-B0-5106	TCGA KIRC
KDM5C	M	chrX	E646D	Missense	TCGA-BP-4342	TCGA KIRC
KDM5C	M	chrX	F715V	Missense	TCGA-BP-4803	TCGA KIRC
KDM5C	M	chrX	C730F	Missense	TCGA-BP-5169	TCGA KIRC
KDM5C	M	chrX	H733P	Missense	TCGA-BP-5190	TCGA KIRC
KDM5C	M	chrX	G529D	Missense	TCGA-CZ-5464	TCGA KIRC
KDM5C	M	chrX	E1152K/E1154fs	Missense/Framshift	TCGA-AK-3430	TCGA KIRC
KDM5C	M	chrX	R681*	Nonsense	TCGA-B0-4718	TCGA KIRC
KDM5C	M	chrX	E284*	Nonsense	TCGA-B0-4828	TCGA KIRC
KDM5C	M	chrX	E798*	Nonsense	TCGA-B0-5094	TCGA KIRC
KDM5C	M	chrX	S1110*	Nonsense	TCGA-B0-5698	TCGA KIRC
KDM5C	M	chrX	K459*	Nonsense	TCGA-BP-4159	TCGA KIRC
KDM5C	M	chrX	Q813*	Nonsense	TCGA-BP-5000	TCGA KIRC
KDM5C	M	chrX	F321_splice	Splice	TCGA-AK-3458	TCGA KIRC
KDM6A	F	chrX	T1245fs	FS del	TCGA-B2-4098	TCGA KIRC
KDM6A	F	chrX	V156del	IF del	TCGA-CZ-5465	TCGA KIRC
KDM6A	F	chrX	A30V	Missense	TCGA-B0-5075	TCGA KIRC
KDM6A	M	chrX	Q541*	Nonsense	TCGA-BP-4765	TCGA KIRC
PBRM1	F	chr3	-	Frame-shift_indel	K148	Guo et al
PBRM1	F	chr3	-	Frame-shift_indel	K287	Guo et al
PBRM1	F	chr3	-	Frame-shift_indel	K112	Guo et al
PBRM1	F	chr3	-	Frame-shift_indel	K198	Guo et al
PBRM1	F	chr3	p.K644*	nonsense	K154	Guo et al
PBRM1	F	chr3	p.Y281fs	frameshift deletion	ccRCC-20	Sato et al
PBRM1	F	chr3	p.E1155_K1156delinsX	frameshift insertion	ccRCC-78	Sato et al
PBRM1	F	chr3	p.L1504del	inframe deletion	ccRCC-17	Sato et al
PBRM1	F	chr3	p.Y281F	missense	ccRCC-20	Sato et al
PBRM1	F	chr3	exon20	splice	ccRCC-76	Sato et al
PBRM1	F	chr3	D108fs	FS del	TCGA-AK-3431	TCGA KIRC
PBRM1	F	chr3	H976fs	FS del	TCGA-B0-4852	TCGA KIRC
PBRM1	F	chr3	P1339fs	FS del	TCGA-B0-5097	TCGA KIRC
PBRM1	F	chr3	D1403fs	FS del	TCGA-B0-5110	TCGA KIRC
PBRM1	F	chr3	K991fs	FS del	TCGA-B0-5113	TCGA KIRC
PBRM1	F	chr3	I571fs	FS del	TCGA-B0-5705	TCGA KIRC
PBRM1	F	chr3	V49fs	FS del	TCGA-B8-4151	TCGA KIRC
PBRM1	F	chr3	Q481fs	FS del	TCGA-BP-4981	TCGA KIRC
PBRM1	F	chr3	L38fs	FS del	TCGA-CJ-4905	TCGA KIRC
PBRM1	F	chr3	A581fs	FS del	TCGA-CJ-4920	TCGA KIRC
PBRM1	F	chr3	P1534fs	FS del	TCGA-CW-5580	TCGA KIRC
PBRM1	F	chr3	E160fs	FS del	TCGA-CZ-5465	TCGA KIRC
PBRM1	F	chr3	I1197fs	FS del	TCGA-CZ-5470	TCGA KIRC
PBRM1	F	chr3	E133fs	FS ins	TCGA-B0-5120	TCGA KIRC
PBRM1	F	chr3	I279fs	FS ins	TCGA-B0-5713	TCGA KIRC
PBRM1	F	chr3	K991fs	FS ins	TCGA-CJ-4904	TCGA KIRC
PBRM1	F	chr3	874_875KI>N	IF del	TCGA-B0-5104	TCGA KIRC
PBRM1	F	chr3	G626V	Missense	TCGA-A3-3362	TCGA KIRC
PBRM1	F	chr3	M586K	Missense	TCGA-B0-5096	TCGA KIRC
PBRM1	F	chr3	Y580C	Missense	TCGA-B8-4148	TCGA KIRC
PBRM1	F	chr3	I252R	Missense	TCGA-B8-4154	TCGA KIRC
PBRM1	F	chr3	N80Y	Missense	TCGA-BP-4337	TCGA KIRC
PBRM1	F	chr3	T1202K	Missense	TCGA-BP-5186	TCGA KIRC
PBRM1	F	chr3	N528I	Missense	TCGA-CJ-4634	TCGA KIRC
PBRM1	F	chr3	R1670P	Missense	TCGA-CJ-4923	TCGA KIRC
PBRM1	F	chr3	N601K/Q1346fs	Missense/Frameshift	TCGA-BP-4964	TCGA KIRC
PBRM1	F	chr3	K640*	Nonsense	TCGA-A3-3320	TCGA KIRC
PBRM1	F	chr3	K243*	Nonsense	TCGA-A3-3373	TCGA KIRC
PBRM1	F	chr3	S859*	Nonsense	TCGA-B0-4818	TCGA KIRC
PBRM1	F	chr3	Y242*	Nonsense	TCGA-B0-4824	TCGA KIRC
PBRM1	F	chr3	R1052*	Nonsense	TCGA-B0-4842	TCGA KIRC
PBRM1	F	chr3	R690*	Nonsense	TCGA-B0-5085	TCGA KIRC
PBRM1	F	chr3	Q1570*	Nonsense	TCGA-BP-4164	TCGA KIRC
PBRM1	F	chr3	E602*	Nonsense	TCGA-BP-4774	TCGA KIRC
PBRM1	F	chr3	R58*	Nonsense	TCGA-BP-4987	TCGA KIRC
PBRM1	F	chr3	S1061*	Nonsense	TCGA-CJ-4884	TCGA KIRC
PBRM1	F	chr3	E1016*	Nonsense	TCGA-CJ-4913	TCGA KIRC
PBRM1	F	chr3	Y1261*	Nonsense	TCGA-CZ-5982	TCGA KIRC
PBRM1	F	chr3	Q188*	Nonsense	TCGA-DV-5566	TCGA KIRC
PBRM1	F	chr3	R332_splice	Splice	TCGA-B0-5107	TCGA KIRC
PBRM1	F	chr3	N239_splice	Splice	TCGA-B0-5695	TCGA KIRC
PBRM1	F	chr3	S177_splice	Splice	TCGA-B4-5377	TCGA KIRC
PBRM1	F	chr3	R79_splice	Splice	TCGA-CJ-4644	TCGA KIRC
PBRM1	F	chr3	R1178_splice	Splice	TCGA-CJ-6033	TCGA KIRC
PBRM1	M	chr3	-	Frame-shift_indel	K232	Guo et al
PBRM1	M	chr3	-	Frame-shift_indel	K368	Guo et al
PBRM1	M	chr3	-	Frame-shift_indel	K67	Guo et al
PBRM1	M	chr3	-	Frame-shift_indel	K140	Guo et al
PBRM1	M	chr3	-	Frame-shift_indel	K101	Guo et al
PBRM1	M	chr3	-	Frame-shift_indel	K108	Guo et al
PBRM1	M	chr3	-	Frame-shift_indel	K104	Guo et al
PBRM1	M	chr3	-	Frame-shift_indel	K216	Guo et al
PBRM1	M	chr3	-	indel	K131	Guo et al
PBRM1	M	chr3	p.S467A	missense	K185	Guo et al
PBRM1	M	chr3	p.C1208Y	missense	K216	Guo et al
PBRM1	M	chr3	p.Q268*	nonsense	K141	Guo et al
PBRM1	M	chr3	p.S353*	nonsense	K143	Guo et al
PBRM1	M	chr3	p.W984*	nonsense	K218	Guo et al
PBRM1	M	chr3	p.C1022*	nonsense	K349	Guo et al
PBRM1	M	chr3	p.E494*	nonsense	K76	Guo et al
PBRM1	M	chr3	p.P1477fs	frameshift deletion	ccRCC-4	Sato et al
PBRM1	M	chr3	p.Q209fs	frameshift deletion	ccRCC-6	Sato et al
PBRM1	M	chr3	p.Y1038fs	frameshift deletion	ccRCC-25	Sato et al
PBRM1	M	chr3	p.T147fs	frameshift deletion	ccRCC-51	Sato et al
PBRM1	M	chr3	p.K1106fs	frameshift deletion	ccRCC-53	Sato et al
PBRM1	M	chr3	p.V665fs	frameshift deletion	ccRCC-68	Sato et al
PBRM1	M	chr3	p.D838fs	frameshift deletion	ccRCC-73	Sato et al
PBRM1	M	chr3	p.P427fs	frameshift deletion	ccRCC-95	Sato et al
PBRM1	M	chr3	p.C138fs	frameshift deletion	ccRCC-97	Sato et al
PBRM1	M	chr3	p.Y608fs	frameshift insertion	ccRCC-24	Sato et al
PBRM1	M	chr3	p.I1335fs	frameshift insertion	ccRCC-64	Sato et al
PBRM1	M	chr3	p.F993_K994delinsL	inframe deletion	ccRCC-22	Sato et al
PBRM1	M	chr3	p.E1226del	inframe deletion	ccRCC-83	Sato et al
PBRM1	M	chr3	p.R1160P	missense	ccRCC-3	Sato et al
PBRM1	M	chr3	p.Y1038C	missense	ccRCC-25	Sato et al
PBRM1	M	chr3	p.I57V	missense	ccRCC-45	Sato et al
PBRM1	M	chr3	p.T147P	missense	ccRCC-51	Sato et al
PBRM1	M	chr3	p.V665A	missense	ccRCC-68	Sato et al
PBRM1	M	chr3	p.R876H	missense	ccRCC-69	Sato et al
PBRM1	M	chr3	p.I252T	missense	ccRCC-100	Sato et al
PBRM1	M	chr3	p.Y696X	nonsense	ccRCC-58	Sato et al
PBRM1	M	chr3	p.R434X	nonsense	ccRCC-61	Sato et al
PBRM1	M	chr3	p.E457X	nonsense	ccRCC-72	Sato et al
PBRM1	M	chr3	p.S1091X	nonsense	ccRCC-91	Sato et al
PBRM1	M	chr3	exon23	splice	ccRCC-89	Sato et al
PBRM1	M	chr3	exon9	splice	ccRCC-96	Sato et al
PBRM1	M	chr3	exon24	splice	ccRCC-101	Sato et al
PBRM1	M	chr3	L1504fs	FS del	TCGA-A3-3316	TCGA KIRC
PBRM1	M	chr3	E1221fs	FS del	TCGA-A3-3322	TCGA KIRC
PBRM1	M	chr3	V1336fs	FS del	TCGA-A3-3326	TCGA KIRC
PBRM1	M	chr3	K1293fs	FS del	TCGA-A3-3346	TCGA KIRC
PBRM1	M	chr3	G171fs	FS del	TCGA-A3-3365	TCGA KIRC
PBRM1	M	chr3	N325fs	FS del	TCGA-A3-3378	TCGA KIRC
PBRM1	M	chr3	V337fs	FS del	TCGA-AK-3425	TCGA KIRC
PBRM1	M	chr3	F116fs	FS del	TCGA-AK-3430	TCGA KIRC
PBRM1	M	chr3	F1101fs	FS del	TCGA-AK-3458	TCGA KIRC
PBRM1	M	chr3	N333fs	FS del	TCGA-B0-4712	TCGA KIRC
PBRM1	M	chr3	Y697fs	FS del	TCGA-B0-4718	TCGA KIRC
PBRM1	M	chr3	S1280fs	FS del	TCGA-B0-4822	TCGA KIRC
PBRM1	M	chr3	P1491fs	FS del	TCGA-B0-5094	TCGA KIRC
PBRM1	M	chr3	R836fs	FS del	TCGA-B0-5116	TCGA KIRC
PBRM1	M	chr3	L617fs	FS del	TCGA-B0-5693	TCGA KIRC
PBRM1	M	chr3	N832fs	FS del	TCGA-B0-5696	TCGA KIRC
PBRM1	M	chr3	E1222fs	FS del	TCGA-B0-5698	TCGA KIRC
PBRM1	M	chr3	I279fs	FS del	TCGA-B0-5703	TCGA KIRC
PBRM1	M	chr3	D748fs	FS del	TCGA-B0-5710	TCGA KIRC
PBRM1	M	chr3	P1093fs	FS del	TCGA-B2-4099	TCGA KIRC
PBRM1	M	chr3	V194fs	FS del	TCGA-B2-4101	TCGA KIRC
PBRM1	M	chr3	Y608fs	FS del	TCGA-BP-4158	TCGA KIRC
PBRM1	M	chr3	F270fs	FS del	TCGA-BP-4159	TCGA KIRC
PBRM1	M	chr3	*1690fs	FS del	TCGA-BP-4161	TCGA KIRC
PBRM1	M	chr3	V548fs	FS del	TCGA-BP-4759	TCGA KIRC
PBRM1	M	chr3	K638fs	FS del	TCGA-BP-4960	TCGA KIRC
PBRM1	M	chr3	S1020fs	FS del	TCGA-BP-4975	TCGA KIRC
PBRM1	M	chr3	E1203fs	FS del	TCGA-BP-4989	TCGA KIRC
PBRM1	M	chr3	K930fs	FS del	TCGA-BP-5168	TCGA KIRC
PBRM1	M	chr3	V1160fs	FS del	TCGA-BP-5184	TCGA KIRC
PBRM1	M	chr3	F1594fs	FS del	TCGA-BP-5185	TCGA KIRC
PBRM1	M	chr3	G1414fs	FS del	TCGA-BP-5189	TCGA KIRC
PBRM1	M	chr3	I977fs	FS del	TCGA-BP-5198	TCGA KIRC
PBRM1	M	chr3	L1349fs	FS del	TCGA-BP-5201	TCGA KIRC
PBRM1	M	chr3	L993fs	FS del	TCGA-CJ-4912	TCGA KIRC
PBRM1	M	chr3	S1607fs	FS del	TCGA-CJ-5675	TCGA KIRC
PBRM1	M	chr3	L1564fs	FS del	TCGA-CJ-5679	TCGA KIRC
PBRM1	M	chr3	E1687fs	FS del	TCGA-CJ-5683	TCGA KIRC
PBRM1	M	chr3	R1062fs	FS del	TCGA-CW-5584	TCGA KIRC
PBRM1	M	chr3	N663fs	FS del	TCGA-CZ-5451	TCGA KIRC
PBRM1	M	chr3	R332fs	FS del	TCGA-CZ-5453	TCGA KIRC
PBRM1	M	chr3	Q1511fs	FS del	TCGA-CZ-5456	TCGA KIRC
PBRM1	M	chr3	F208fs	FS del	TCGA-CZ-5986	TCGA KIRC
PBRM1	M	chr3	V1235fs	FS del	TCGA-CZ-5989	TCGA KIRC
PBRM1	M	chr3	I571fs	FS ins	TCGA-BP-5183	TCGA KIRC
PBRM1	M	chr3	I1254fs	FS ins	TCGA-CJ-4875	TCGA KIRC
PBRM1	M	chr3	A1104fs	FS ins	TCGA-CJ-5678	TCGA KIRC
PBRM1	M	chr3	D142fs	FS ins	TCGA-CJ-6030	TCGA KIRC
PBRM1	M	chr3	Q1559fs	FS ins	TCGA-CZ-5460	TCGA KIRC
PBRM1	M	chr3	T43fs	FS ins	TCGA-CZ-5987	TCGA KIRC
PBRM1	M	chr3	1280_1282SAK>*	IF del	TCGA-B0-4706	TCGA KIRC
PBRM1	M	chr3	K271del	IF del	TCGA-BP-4803	TCGA KIRC
PBRM1	M	chr3	C1233W	Missense	TCGA-A3-3311	TCGA KIRC
PBRM1	M	chr3	M586T	Missense	TCGA-A3-3367	TCGA KIRC
PBRM1	M	chr3	R876L	Missense	TCGA-B0-4816	TCGA KIRC
PBRM1	M	chr3	M523R	Missense	TCGA-B0-4828	TCGA KIRC
PBRM1	M	chr3	L614V	Missense	TCGA-B0-5699	TCGA KIRC
PBRM1	M	chr3	L1611P	Missense	TCGA-BP-4176	TCGA KIRC
PBRM1	M	chr3	I709T	Missense	TCGA-BP-4973	TCGA KIRC
PBRM1	M	chr3	P1048R	Missense	TCGA-BP-4995	TCGA KIRC
PBRM1	M	chr3	Y718C	Missense	TCGA-BP-5200	TCGA KIRC
PBRM1	M	chr3	S10T	Missense	TCGA-CJ-4635	TCGA KIRC
PBRM1	M	chr3	E1287D	Missense	TCGA-CJ-5682	TCGA KIRC
PBRM1	M	chr3	L618H	Missense	TCGA-CZ-4853	TCGA KIRC
PBRM1	M	chr3	P1048L	Missense	TCGA-CZ-4854	TCGA KIRC
PBRM1	M	chr3	Y559*	Nonsense	TCGA-A3-3372	TCGA KIRC
PBRM1	M	chr3	Q481*	Nonsense	TCGA-A3-3382	TCGA KIRC
PBRM1	M	chr3	Q779*	Nonsense	TCGA-A3-3387	TCGA KIRC
PBRM1	M	chr3	R1185*	Nonsense	TCGA-AK-3434	TCGA KIRC
PBRM1	M	chr3	R1010*	Nonsense	TCGA-AK-3436	TCGA KIRC
PBRM1	M	chr3	K415*	Nonsense	TCGA-AK-3445	TCGA KIRC
PBRM1	M	chr3	R1010*	Nonsense	TCGA-AK-3460	TCGA KIRC
PBRM1	M	chr3	S371*	Nonsense	TCGA-B0-4815	TCGA KIRC
PBRM1	M	chr3	S295*	Nonsense	TCGA-B0-4849	TCGA KIRC
PBRM1	M	chr3	E457*	Nonsense	TCGA-B0-5115	TCGA KIRC
PBRM1	M	chr3	E368*	Nonsense	TCGA-B0-5399	TCGA KIRC
PBRM1	M	chr3	Q209*	Nonsense	TCGA-B0-5694	TCGA KIRC
PBRM1	M	chr3	Y666*	Nonsense	TCGA-B0-5711	TCGA KIRC
PBRM1	M	chr3	R58*	Nonsense	TCGA-BP-4329	TCGA KIRC
PBRM1	M	chr3	R1010*	Nonsense	TCGA-BP-4341	TCGA KIRC
PBRM1	M	chr3	K96*	Nonsense	TCGA-BP-4982	TCGA KIRC
PBRM1	M	chr3	E981*	Nonsense	TCGA-BP-4985	TCGA KIRC
PBRM1	M	chr3	R850*	Nonsense	TCGA-BP-4988	TCGA KIRC
PBRM1	M	chr3	R850*	Nonsense	TCGA-BP-4993	TCGA KIRC
PBRM1	M	chr3	Q440*	Nonsense	TCGA-BP-4999	TCGA KIRC
PBRM1	M	chr3	Y1428*	Nonsense	TCGA-BP-5169	TCGA KIRC
PBRM1	M	chr3	Q422*	Nonsense	TCGA-BP-5170	TCGA KIRC
PBRM1	M	chr3	Q869*	Nonsense	TCGA-BP-5180	TCGA KIRC
PBRM1	M	chr3	R710*	Nonsense	TCGA-BP-5187	TCGA KIRC
PBRM1	M	chr3	R798*	Nonsense	TCGA-CJ-4871	TCGA KIRC
PBRM1	M	chr3	R1052*	Nonsense	TCGA-CJ-4887	TCGA KIRC
PBRM1	M	chr3	E1137*	Nonsense	TCGA-CJ-4888	TCGA KIRC
PBRM1	M	chr3	E846*	Nonsense	TCGA-CJ-4903	TCGA KIRC
PBRM1	M	chr3	K485*	Nonsense	TCGA-CJ-4908	TCGA KIRC
PBRM1	M	chr3	Q1298*	Nonsense	TCGA-CJ-5676	TCGA KIRC
PBRM1	M	chr3	R1185*	Nonsense	TCGA-CJ-5684	TCGA KIRC
PBRM1	M	chr3	E160*	Nonsense	TCGA-CZ-5454	TCGA KIRC
PBRM1	M	chr3	R921*	Nonsense	TCGA-CZ-5455	TCGA KIRC
PBRM1	M	chr3	S788*	Nonsense	TCGA-CZ-5466	TCGA KIRC
PBRM1	M	chr3	S502*	Nonsense	TCGA-EU-5907	TCGA KIRC
PBRM1	M	chr3	Q238_splice	Splice	TCGA-A3-3323	TCGA KIRC
PBRM1	M	chr3	A482_splice	Splice	TCGA-B0-4845	TCGA KIRC
PBRM1	M	chr3	R856_splice	Splice	TCGA-B0-4847	TCGA KIRC
PBRM1	M	chr3	D272_splice	Splice	TCGA-B8-5158	TCGA KIRC
PBRM1	M	chr3	G176_splice	Splice	TCGA-BP-4801	TCGA KIRC
PBRM1	M	chr3	S514_splice	Splice	TCGA-CJ-4872	TCGA KIRC
PBRM1	M	chr3	R434_splice	Splice	TCGA-CW-5589	TCGA KIRC
PBRM1	M	chr3	N239_splice	Splice	TCGA-CW-6093	TCGA KIRC
PBRM1	M	chr3	I47_splice	Splice	TCGA-CZ-5461	TCGA KIRC
PTEN	F	chr10	p.C211X	nonsense	ccRCC-85	Sato et al
PTEN	F	chr10	F145fs/N212_splice	FS del/Splice	TCGA-A3-3308	TCGA KIRC
PTEN	F	chr10	52_53DV>E	IF del	TCGA-BP-4326	TCGA KIRC
PTEN	F	chr10	K125N	Missense	TCGA-BP-4351	TCGA KIRC
PTEN	M	chr10	p.M35I	missense	ccRCC-24	Sato et al
PTEN	M	chr10	V317fs	FS del	TCGA-B8-4621	TCGA KIRC
PTEN	M	chr10	I122fs	FS del	TCGA-EU-5907	TCGA KIRC
PTEN	M	chr10	I135fs	FS ins	TCGA-A3-3346	TCGA KIRC
PTEN	M	chr10	I67fs	FS ins	TCGA-B0-4843	TCGA KIRC
PTEN	M	chr10	H196fs	FS ins	TCGA-BP-5010	TCGA KIRC
PTEN	M	chr10	S170N	Missense	TCGA-A3-3316	TCGA KIRC
PTEN	M	chr10	H123L	Missense	TCGA-B0-4694	TCGA KIRC
PTEN	M	chr10	R130Q	Missense	TCGA-BP-4345	TCGA KIRC
PTEN	M	chr10	N276K	Missense	TCGA-BP-5199	TCGA KIRC
PTEN	M	chr10	K263*	Nonsense	TCGA-B8-5158	TCGA KIRC
PTEN	M	chr10	C71*	Nonsense	TCGA-CJ-4871	TCGA KIRC
PTEN	M	chr10	E299*	Nonsense	TCGA-CZ-4858	TCGA KIRC
PTEN	M	chr10	Y176*	Nonsense	TCGA-DV-5568	TCGA KIRC
PTEN	M	chr10	V343_splice	Splice	TCGA-B0-4810	TCGA KIRC
SETD2	F	chr3	-	Frame-shift_indel	K246	Guo et al
SETD2	F	chr3	p.S2382fs	frameshift insertion	ccRCC-7	Sato et al
SETD2	F	chr3	P1822fs	FS del	TCGA-A3-3308	TCGA KIRC
SETD2	F	chr3	K2539fs	FS del	TCGA-AK-3431	TCGA KIRC
SETD2	F	chr3	R1994fs	FS del	TCGA-B8-4620	TCGA KIRC
SETD2	F	chr3	T1862fs	FS del	TCGA-CJ-4920	TCGA KIRC
SETD2	F	chr3	P228fs	FS ins	TCGA-BP-4326	TCGA KIRC
SETD2	F	chr3	S2287fs	FS ins	TCGA-BP-4983	TCGA KIRC
SETD2	F	chr3	F1650S	Missense	TCGA-AK-3455	TCGA KIRC
SETD2	F	chr3	W1640R	Missense	TCGA-B0-4710	TCGA KIRC
SETD2	F	chr3	M1627R	Missense	TCGA-B0-4852	TCGA KIRC
SETD2	F	chr3	I1615T	Missense	TCGA-BP-4774	TCGA KIRC
SETD2	F	chr3	D1665V	Missense	TCGA-CJ-4891	TCGA KIRC
SETD2	F	chr3	C727*	Nonsense	TCGA-B0-5081	TCGA KIRC
SETD2	F	chr3	Q1368*	Nonsense	TCGA-CW-5580	TCGA KIRC
SETD2	F	chr3	R973*	Nonsense	TCGA-CZ-5470	TCGA KIRC
SETD2	F	chr3	R2413_splice	Splice	TCGA-A3-3358	TCGA KIRC
SETD2	M	chr3	-	Frame-shift_indel	K141	Guo et al
SETD2	M	chr3	-	Frame-shift_indel	K368	Guo et al
SETD2	M	chr3	-	spliceSite	K185	Guo et al
SETD2	M	chr3	p.K941fs	frameshift deletion	ccRCC-34	Sato et al
SETD2	M	chr3	p.S546fs	frameshift insertion	ccRCC-88	Sato et al
SETD2	M	chr3	p.S1658L	missense	ccRCC-4	Sato et al
SETD2	M	chr3	p.A962G	missense	ccRCC-6	Sato et al
SETD2	M	chr3	p.A2289G	missense	ccRCC-56	Sato et al
SETD2	M	chr3	p.A2289S	missense	ccRCC-56	Sato et al
SETD2	M	chr3	p.A1617P	missense	ccRCC-97	Sato et al
SETD2	M	chr3	p.D1665V	missense	ccRCC-102	Sato et al
SETD2	M	chr3	p.I2499S	missense	ccRCC-106	Sato et al
SETD2	M	chr3	p.W1217X	nonsense	ccRCC-14	Sato et al
SETD2	M	chr3	p.S996X	nonsense	ccRCC-22	Sato et al
SETD2	M	chr3	p.S185X	nonsense	ccRCC-67	Sato et al
SETD2	M	chr3	L1778fs	FS del	TCGA-B0-4811	TCGA KIRC
SETD2	M	chr3	Y1286fs	FS del	TCGA-B0-4814	TCGA KIRC
SETD2	M	chr3	S595fs	FS del	TCGA-B0-5402	TCGA KIRC
SETD2	M	chr3	L707fs	FS del	TCGA-B8-4622	TCGA KIRC
SETD2	M	chr3	T2372fs	FS del	TCGA-BP-5198	TCGA KIRC
SETD2	M	chr3	R1694fs	FS del	TCGA-CZ-5464	TCGA KIRC
SETD2	M	chr3	I2544fs	FS ins	TCGA-A3-3367	TCGA KIRC
SETD2	M	chr3	P2442fs	FS ins	TCGA-BP-4161	TCGA KIRC
SETD2	M	chr3	R2510H	Missense	TCGA-A3-3311	TCGA KIRC
SETD2	M	chr3	W2016C	Missense	TCGA-B0-4703	TCGA KIRC
SETD2	M	chr3	C1499Y	Missense	TCGA-B0-4822	TCGA KIRC
SETD2	M	chr3	R2510P	Missense	TCGA-B0-4837	TCGA KIRC
SETD2	M	chr3	R1625H	Missense	TCGA-B0-4845	TCGA KIRC
SETD2	M	chr3	Y1666H	Missense	TCGA-BP-5178	TCGA KIRC
SETD2	M	chr3	H1629Y	Missense	TCGA-CJ-5671	TCGA KIRC
SETD2	M	chr3	E1528D	Missense	TCGA-CJ-5684	TCGA KIRC
SETD2	M	chr3	W1640C	Missense	TCGA-CW-5591	TCGA KIRC
SETD2	M	chr3	W1827R	Missense	TCGA-CZ-5459	TCGA KIRC
SETD2	M	chr3	R1625C	Missense	TCGA-CZ-5461	TCGA KIRC
SETD2	M	chr3	R1322*	Nonsense	TCGA-A3-3383	TCGA KIRC
SETD2	M	chr3	Q256*	Nonsense	TCGA-B0-4712	TCGA KIRC
SETD2	M	chr3	Y1113*	Nonsense	TCGA-B0-5121	TCGA KIRC
SETD2	M	chr3	S543*	Nonsense	TCGA-B0-5699	TCGA KIRC
SETD2	M	chr3	E1720*	Nonsense	TCGA-B2-4101	TCGA KIRC
SETD2	M	chr3	G538*	Nonsense	TCGA-BP-4759	TCGA KIRC
SETD2	M	chr3	Y1666*	Nonsense	TCGA-BP-4790	TCGA KIRC
SETD2	M	chr3	E1964*	Nonsense	TCGA-BP-5169	TCGA KIRC
SETD2	M	chr3	R400*	Nonsense	TCGA-CJ-4872	TCGA KIRC
SETD2	M	chr3	W1782*	Nonsense	TCGA-CJ-5676	TCGA KIRC
SETD2	M	chr3	K466*	Nonsense	TCGA-CJ-5678	TCGA KIRC
SETD2	M	chr3	L2124*	Nonsense	TCGA-CJ-5682	TCGA KIRC
SETD2	M	chr3	Q2277*	Nonsense	TCGA-CZ-4861	TCGA KIRC
SETD2	M	chr3	E505*/W1782*	Nonsense/Nonsense	TCGA-B0-5399	TCGA KIRC
SETD2	M	chr3	S1572_splice	Splice	TCGA-B0-4718	TCGA KIRC
SETD2	M	chr3	S1572_splice	Splice	TCGA-BP-4329	TCGA KIRC
SETD2	M	chr3	K2450_splice	Splice	TCGA-BP-4343	TCGA KIRC
SETD2	M	chr3	R1485_splice	Splice	TCGA-BP-5006	TCGA KIRC
SETD2	M	chr3	C1529_splice	Splice	TCGA-CW-5584	TCGA KIRC
STAG2	F	chrX	R667W	Missense	TCGA-B0-5709	TCGA KIRC
STAG2	F	chrX	I201M	Missense	TCGA-CJ-4916	TCGA KIRC
STAG2	F	chrX	I312L	Missense	TCGA-CZ-4859	TCGA KIRC
STAG2	F	chrX	R604*	Nonsense	TCGA-B0-5709	TCGA KIRC
STAG2	M	chrX	p.S219G	missense	ccRCC-35	Sato et al
STAG2	M	chrX	P994fs	FS del	TCGA-A3-3317	TCGA KIRC
STAG2	M	chrX	T514fs	FS del	TCGA-CZ-5466	TCGA KIRC
STAG2	M	chrX	Y636fs	FS ins	TCGA-BP-5010	TCGA KIRC
STAG2	M	chrX	R216Q	Missense	TCGA-BP-4985	TCGA KIRC
TP53	F	chr17	-	Frame-shift_indel	K53	Guo et al
TP53	F	chr17	-	indel	K44	Guo et al
TP53	F	chr17	p.F134V	missense	K112	Guo et al
TP53	F	chr17	p.R158H	missense	K133	Guo et al
TP53	F	chr17	p.R273C	missense	K277	Guo et al
TP53	F	chr17	p.V34fs	frameshift insertion	ccRCC-13	Sato et al
TP53	F	chr17	R213Q	Missense	TCGA-B0-4710	TCGA KIRC
TP53	F	chr17	D281Y	Missense	TCGA-CJ-5677	TCGA KIRC
TP53	F	chr17	S241C	Missense	TCGA-CZ-4865	TCGA KIRC
TP53	F	chr17	S261_splice	Splice	TCGA-BP-4770	TCGA KIRC
TP53	M	chr17	p.R306*	nonsense	K248	Guo et al
TP53	M	chr17	p.V11M	missense	ccRCC-106	Sato et al
TP53	M	chr17	p.E23X	nonsense	ccRCC-41	Sato et al
TP53	M	chr17	R248Q	Missense	TCGA-B0-4703	TCGA KIRC
TP53	M	chr17	K351N	Missense	TCGA-BP-4176	TCGA KIRC
TP53	M	chr17	Y234H	Missense	TCGA-BP-4798	TCGA KIRC
TP53	M	chr17	V272M	Missense	TCGA-CZ-5463	TCGA KIRC
TP53	M	chr17	E204*	Nonsense	TCGA-CZ-4858	TCGA KIRC
VHL	F	chr3	-	Frame-shift_indel	K132	Guo et al
VHL	F	chr3	-	Frame-shift_indel	K119	Guo et al
VHL	F	chr3	-	Frame-shift_indel	K344	Guo et al
VHL	F	chr3	-	Frame-shift_indel	K347	Guo et al
VHL	F	chr3	-	Frame-shift_indel	K154	Guo et al
VHL	F	chr3	-	Frame-shift_indel	K198	Guo et al
VHL	F	chr3	p.D121Y	missense	K44	Guo et al
VHL	F	chr3	p.V155M	missense	K112	Guo et al
VHL	F	chr3	p.L184R	missense	K90	Guo et al
VHL	F	chr3	p.W88*	nonsense	K73	Guo et al
VHL	F	chr3	p.L129fs	frameshift deletion	ccRCC-52	Sato et al
VHL	F	chr3	p.E134fs	frameshift deletion	ccRCC-29	Sato et al
VHL	F	chr3	p.L158fs	frameshift deletion	ccRCC-19	Sato et al
VHL	F	chr3	p.S80N	missense	ccRCC-85	Sato et al
VHL	F	chr3	p.P86T	missense	ccRCC-66	Sato et al
VHL	F	chr3	p.R167Q	missense	ccRCC-63	Sato et al
VHL	F	chr3	p.W88X	nonsense	ccRCC-78	Sato et al
VHL	F	chr3	p.R177X	nonsense	ccRCC-33	Sato et al
VHL	F	chr3	exon3	splice	ccRCC-99	Sato et al
VHL	F	chr3	P172fs	FS del	TCGA-A3-3308	TCGA KIRC
VHL	F	chr3	L178fs	FS del	TCGA-A3-3349	TCGA KIRC
VHL	F	chr3	T100fs	FS del	TCGA-A3-3385	TCGA KIRC
VHL	F	chr3	L116fs	FS del	TCGA-AK-3455	TCGA KIRC
VHL	F	chr3	K159fs	FS del	TCGA-B0-5099	TCGA KIRC
VHL	F	chr3	Q164fs	FS del	TCGA-B0-5691	TCGA KIRC
VHL	F	chr3	V137fs	FS del	TCGA-B0-5709	TCGA KIRC
VHL	F	chr3	F91fs	FS del	TCGA-B8-4151	TCGA KIRC
VHL	F	chr3	L116fs	FS del	TCGA-BP-5174	TCGA KIRC
VHL	F	chr3	L116fs	FS del	TCGA-CJ-4637	TCGA KIRC
VHL	F	chr3	R60fs	FS del	TCGA-CJ-4892	TCGA KIRC
VHL	F	chr3	D179fs	FS del	TCGA-CJ-5680	TCGA KIRC
VHL	F	chr3	K171fs	FS del	TCGA-CJ-5686	TCGA KIRC
VHL	F	chr3	L188fs	FS del	TCGA-CW-5583	TCGA KIRC
VHL	F	chr3	L158fs	FS del	TCGA-CZ-5465	TCGA KIRC
VHL	F	chr3	Q164fs	FS del	TCGA-CZ-5982	TCGA KIRC
VHL	F	chr3	L135fs	FS del	TCGA-EU-5905	TCGA KIRC
VHL	F	chr3	D213fs	FS ins	TCGA-B0-4818	TCGA KIRC
VHL	F	chr3	Q73fs	FS ins	TCGA-B0-4833	TCGA KIRC
VHL	F	chr3	S111fs	FS ins	TCGA-B0-5075	TCGA KIRC
VHL	F	chr3	S72fs	FS ins	TCGA-B0-5085	TCGA KIRC
VHL	F	chr3	N174fs	FS ins	TCGA-B0-5692	TCGA KIRC
VHL	F	chr3	L184fs	FS ins	TCGA-B8-4148	TCGA KIRC
VHL	F	chr3	I147fs	FS ins	TCGA-CJ-4634	TCGA KIRC
VHL	F	chr3	R82P	Missense	TCGA-B0-4710	TCGA KIRC
VHL	F	chr3	L158V	Missense	TCGA-B0-4827	TCGA KIRC
VHL	F	chr3	L169P	Missense	TCGA-B0-4945	TCGA KIRC
VHL	F	chr3	L169P	Missense	TCGA-B0-5081	TCGA KIRC
VHL	F	chr3	V74D	Missense	TCGA-B0-5097	TCGA KIRC
VHL	F	chr3	L89H	Missense	TCGA-B0-5104	TCGA KIRC
VHL	F	chr3	W88L	Missense	TCGA-B0-5107	TCGA KIRC
VHL	F	chr3	W88L	Missense	TCGA-B0-5110	TCGA KIRC
VHL	F	chr3	L188P	Missense	TCGA-B0-5705	TCGA KIRC
VHL	F	chr3	D121Y	Missense	TCGA-B8-5163	TCGA KIRC
VHL	F	chr3	T133P	Missense	TCGA-B8-5551	TCGA KIRC
VHL	F	chr3	L89H	Missense	TCGA-BP-4162	TCGA KIRC
VHL	F	chr3	G114C	Missense	TCGA-BP-4335	TCGA KIRC
VHL	F	chr3	R107G	Missense	TCGA-BP-4340	TCGA KIRC
VHL	F	chr3	G114R	Missense	TCGA-BP-4349	TCGA KIRC
VHL	F	chr3	Y112D	Missense	TCGA-BP-4763	TCGA KIRC
VHL	F	chr3	G114R	Missense	TCGA-BP-4782	TCGA KIRC
VHL	F	chr3	N78D	Missense	TCGA-BP-4964	TCGA KIRC
VHL	F	chr3	V130D	Missense	TCGA-BP-5177	TCGA KIRC
VHL	F	chr3	D121Y	Missense	TCGA-CJ-4638	TCGA KIRC
VHL	F	chr3	S65L	Missense	TCGA-CJ-4920	TCGA KIRC
VHL	F	chr3	L158V	Missense	TCGA-CJ-5677	TCGA KIRC
VHL	F	chr3	I151N	Missense	TCGA-CJ-6032	TCGA KIRC
VHL	F	chr3	V130F	Missense	TCGA-CW-5580	TCGA KIRC
VHL	F	chr3	C162Y	Missense	TCGA-CW-5588	TCGA KIRC
VHL	F	chr3	H115N	Missense	TCGA-CZ-5470	TCGA KIRC
VHL	F	chr3	C162F	Missense	TCGA-EU-5904	TCGA KIRC
VHL	F	chr3	W88*	Nonsense	TCGA-A3-3373	TCGA KIRC
VHL	F	chr3	S65*	Nonsense	TCGA-AK-3444	TCGA KIRC
VHL	F	chr3	S68*	Nonsense	TCGA-B0-4713	TCGA KIRC
VHL	F	chr3	S65*	Nonsense	TCGA-B0-4824	TCGA KIRC
VHL	F	chr3	S65*	Nonsense	TCGA-B0-5102	TCGA KIRC
VHL	F	chr3	K159*	Nonsense	TCGA-B0-5695	TCGA KIRC
VHL	F	chr3	E186*	Nonsense	TCGA-B8-4154	TCGA KIRC
VHL	F	chr3	R177*	Nonsense	TCGA-B8-5159	TCGA KIRC
VHL	F	chr3	Q73*	Nonsense	TCGA-BP-4355	TCGA KIRC
VHL	F	chr3	E94*	Nonsense	TCGA-BP-5001	TCGA KIRC
VHL	F	chr3	E189*	Nonsense	TCGA-BP-5176	TCGA KIRC
VHL	F	chr3	E160*	Nonsense	TCGA-CJ-4644	TCGA KIRC
VHL	F	chr3	S65*	Nonsense	TCGA-CJ-4884	TCGA KIRC
VHL	F	chr3	Q73*	Nonsense	TCGA-CJ-4916	TCGA KIRC
VHL	F	chr3	Q145*	Nonsense	TCGA-CJ-6033	TCGA KIRC
VHL	F	chr3	Y175*/P45L	Nonsense/Missense	TCGA-BP-4164	TCGA KIRC
VHL	F	chr3	V155_splice	Splice	TCGA-A3-3362	TCGA KIRC
VHL	F	chr3	G114_splice	Splice	TCGA-AK-3450	TCGA KIRC
VHL	F	chr3	V155_splice	Splice	TCGA-B0-4819	TCGA KIRC
VHL	F	chr3	V155_splice	Splice	TCGA-B0-4842	TCGA KIRC
VHL	F	chr3	V155_splice	Splice	TCGA-B0-4852	TCGA KIRC
VHL	F	chr3	G114_splice	Splice	TCGA-B0-5096	TCGA KIRC
VHL	F	chr3	V155_splice	Splice	TCGA-B0-5113	TCGA KIRC
VHL	F	chr3	V155_splice	Splice	TCGA-B0-5713	TCGA KIRC
VHL	F	chr3	V155_splice	Splice	TCGA-BP-5186	TCGA KIRC
VHL	F	chr3	V155_splice	Splice	TCGA-CZ-4856	TCGA KIRC
VHL	M	chr3	-	Frame-shift_indel	K143	Guo et al
VHL	M	chr3	-	Frame-shift_indel	K370	Guo et al
VHL	M	chr3	-	Frame-shift_indel	K122	Guo et al
VHL	M	chr3	-	Frame-shift_indel	K257	Guo et al
VHL	M	chr3	-	Frame-shift_indel	K172	Guo et al
VHL	M	chr3	-	Frame-shift_indel	K83	Guo et al
VHL	M	chr3	-	Frame-shift_indel	K41	Guo et al
VHL	M	chr3	-	Frame-shift_indel	K131	Guo et al
VHL	M	chr3	-	Frame-shift_indel	K117	Guo et al
VHL	M	chr3	-	Frame-shift_indel	K339	Guo et al
VHL	M	chr3	-	indel	K82	Guo et al
VHL	M	chr3	p.L169P	missense	K127	Guo et al
VHL	M	chr3	p.I151T	missense	K174	Guo et al
VHL	M	chr3	p.V166D	missense	K218	Guo et al
VHL	M	chr3	p.E160*	nonsense	K31	Guo et al
VHL	M	chr3	p.Q73*	nonsense	K185	Guo et al
VHL	M	chr3	p.K196*	nonsense	K369	Guo et al
VHL	M	chr3	p.E70fs	frameshift deletion	ccRCC-73	Sato et al
VHL	M	chr3	p.F119fs	frameshift deletion	ccRCC-51	Sato et al
VHL	M	chr3	p.T133fs	frameshift deletion	ccRCC-101	Sato et al
VHL	M	chr3	p.I147fs	frameshift deletion	ccRCC-59	Sato et al
VHL	M	chr3	p.L158fs	frameshift deletion	ccRCC-87	Sato et al
VHL	M	chr3	p.E160fs	frameshift deletion	ccRCC-102	Sato et al
VHL	M	chr3	p.K171fs	frameshift deletion	ccRCC-26	Sato et al
VHL	M	chr3	p.G114fs	frameshift insertion	ccRCC-10	Sato et al
VHL	M	chr3	p.L116fs	frameshift insertion	ccRCC-94	Sato et al
VHL	M	chr3	p.H125fs	frameshift insertion	ccRCC-71	Sato et al
VHL	M	chr3	p.E160fs	frameshift insertion	ccRCC-93	Sato et al
VHL	M	chr3	p.K171fs	frameshift insertion	ccRCC-80	Sato et al
VHL	M	chr3	p.A207fs	frameshift insertion	ccRCC-56	Sato et al
VHL	M	chr3	p.F76del	inframe deletion	ccRCC-69	Sato et al
VHL	M	chr3	p.S65L	missense	ccRCC-58	Sato et al
VHL	M	chr3	p.S80N	missense	ccRCC-12	Sato et al
VHL	M	chr3	p.L85P	missense	ccRCC-95	Sato et al
VHL	M	chr3	p.G114A	missense	ccRCC-40	Sato et al
VHL	M	chr3	p.H115Y	missense	ccRCC-11	Sato et al
VHL	M	chr3	p.H115Q	missense	ccRCC-68	Sato et al
VHL	M	chr3	p.L118P	missense	ccRCC-62	Sato et al
VHL	M	chr3	p.F119L	missense	ccRCC-51	Sato et al
VHL	M	chr3	p.D121Y	missense	ccRCC-30	Sato et al
VHL	M	chr3	p.D121Y	missense	ccRCC-83	Sato et al
VHL	M	chr3	p.D121V	missense	ccRCC-30	Sato et al
VHL	M	chr3	p.D121G	missense	ccRCC-39	Sato et al
VHL	M	chr3	p.H125L	missense	ccRCC-71	Sato et al
VHL	M	chr3	p.V130L	missense	ccRCC-46	Sato et al
VHL	M	chr3	p.N131Y	missense	ccRCC-50	Sato et al
VHL	M	chr3	p.T157I	missense	ccRCC-14	Sato et al
VHL	M	chr3	p.L158V	missense	ccRCC-64	Sato et al
VHL	M	chr3	p.C162Y	missense	ccRCC-105	Sato et al
VHL	M	chr3	p.K171N	missense	ccRCC-26	Sato et al
VHL	M	chr3	p.L178P	missense	ccRCC-61	Sato et al
VHL	M	chr3	p.W117X	nonsense	ccRCC-75	Sato et al
VHL	M	chr3	p.G144X	nonsense	ccRCC-100	Sato et al
VHL	M	chr3	exon2	splice	ccRCC-28	Sato et al
VHL	M	chr3	I147fs	FS del	TCGA-A3-3316	TCGA KIRC
VHL	M	chr3	T124fs	FS del	TCGA-A3-3324	TCGA KIRC
VHL	M	chr3	S72fs	FS del	TCGA-AK-3430	TCGA KIRC
VHL	M	chr3	S68fs	FS del	TCGA-AK-3451	TCGA KIRC
VHL	M	chr3	D179fs	FS del	TCGA-B0-4707	TCGA KIRC
VHL	M	chr3	G123fs	FS del	TCGA-B0-4810	TCGA KIRC
VHL	M	chr3	I75fs	FS del	TCGA-B0-4816	TCGA KIRC
VHL	M	chr3	L116fs	FS del	TCGA-B0-4823	TCGA KIRC
VHL	M	chr3	T124fs	FS del	TCGA-B0-5115	TCGA KIRC
VHL	M	chr3	N174fs	FS del	TCGA-B0-5711	TCGA KIRC
VHL	M	chr3	G144fs	FS del	TCGA-B2-5635	TCGA KIRC
VHL	M	chr3	P97fs	FS del	TCGA-BP-4167	TCGA KIRC
VHL	M	chr3	G144fs	FS del	TCGA-BP-4341	TCGA KIRC
VHL	M	chr3	G114fs	FS del	TCGA-BP-4758	TCGA KIRC
VHL	M	chr3	P61fs	FS del	TCGA-BP-4961	TCGA KIRC
VHL	M	chr3	R167fs	FS del	TCGA-BP-4963	TCGA KIRC
VHL	M	chr3	F148fs	FS del	TCGA-BP-4976	TCGA KIRC
VHL	M	chr3	T202fs	FS del	TCGA-BP-4977	TCGA KIRC
VHL	M	chr3	H115fs	FS del	TCGA-BP-4989	TCGA KIRC
VHL	M	chr3	T100fs	FS del	TCGA-BP-4992	TCGA KIRC
VHL	M	chr3	N131fs	FS del	TCGA-BP-5183	TCGA KIRC
VHL	M	chr3	D143fs	FS del	TCGA-BP-5184	TCGA KIRC
VHL	M	chr3	V62fs	FS del	TCGA-BP-5190	TCGA KIRC
VHL	M	chr3	R167fs	FS del	TCGA-BP-5192	TCGA KIRC
VHL	M	chr3	G212fs	FS del	TCGA-BP-5194	TCGA KIRC
VHL	M	chr3	R161fs	FS del	TCGA-BP-5198	TCGA KIRC
VHL	M	chr3	R60fs	FS del	TCGA-BP-5200	TCGA KIRC
VHL	M	chr3	I147fs	FS del	TCGA-CJ-4908	TCGA KIRC
VHL	M	chr3	L116fs	FS del	TCGA-CJ-4912	TCGA KIRC
VHL	M	chr3	G123fs	FS del	TCGA-CW-6093	TCGA KIRC
VHL	M	chr3	H115fs	FS del	TCGA-CZ-5989	TCGA KIRC
VHL	M	chr3	D190fs	FS del	TCGA-EU-5906	TCGA KIRC
VHL	M	chr3	P86fs	FS del	TCGA-EU-5907	TCGA KIRC
VHL	M	chr3	V137fs	FS ins	TCGA-AS-3778	TCGA KIRC
VHL	M	chr3	P146fs	FS ins	TCGA-B0-5693	TCGA KIRC
VHL	M	chr3	L158fs	FS ins	TCGA-B0-5696	TCGA KIRC
VHL	M	chr3	R79fs	FS ins	TCGA-B0-5699	TCGA KIRC
VHL	M	chr3	V66fs	FS ins	TCGA-BP-4798	TCGA KIRC
VHL	M	chr3	D126fs	FS ins	TCGA-BP-4807	TCGA KIRC
VHL	M	chr3	D126fs	FS ins	TCGA-CJ-4875	TCGA KIRC
VHL	M	chr3	L178fs	FS ins	TCGA-CW-6090	TCGA KIRC
VHL	M	chr3	V84fs	FS ins	TCGA-CZ-5466	TCGA KIRC
VHL	M	chr3	R205fs	FS ins	TCGA-CZ-5984	TCGA KIRC
VHL	M	chr3	I109fs	FS ins	TCGA-CZ-5985	TCGA KIRC
VHL	M	chr3	L116del	IF del	TCGA-AK-3458	TCGA KIRC
VHL	M	chr3	RDAG120del	IF del	TCGA-BP-4991	TCGA KIRC
VHL	M	chr3	T105S	Missense	TCGA-A3-3322	TCGA KIRC
VHL	M	chr3	R107P	Missense	TCGA-A3-3380	TCGA KIRC
VHL	M	chr3	H115N	Missense	TCGA-A3-3382	TCGA KIRC
VHL	M	chr3	I109N	Missense	TCGA-B0-4690	TCGA KIRC
VHL	M	chr3	S111N	Missense	TCGA-B0-4703	TCGA KIRC
VHL	M	chr3	V165D	Missense	TCGA-B0-4706	TCGA KIRC
VHL	M	chr3	L188R	Missense	TCGA-B0-4712	TCGA KIRC
VHL	M	chr3	L89H	Missense	TCGA-B0-4714	TCGA KIRC
VHL	M	chr3	L89H	Missense	TCGA-B0-4822	TCGA KIRC
VHL	M	chr3	S65W	Missense	TCGA-B0-5077	TCGA KIRC
VHL	M	chr3	L128H	Missense	TCGA-B0-5088	TCGA KIRC
VHL	M	chr3	N131Y	Missense	TCGA-B0-5108	TCGA KIRC
VHL	M	chr3	P95Q	Missense	TCGA-B0-5116	TCGA KIRC
VHL	M	chr3	S111R	Missense	TCGA-B0-5399	TCGA KIRC
VHL	M	chr3	L184P	Missense	TCGA-B0-5703	TCGA KIRC
VHL	M	chr3	R79P	Missense	TCGA-B0-5710	TCGA KIRC
VHL	M	chr3	L135F	Missense	TCGA-B8-4153	TCGA KIRC
VHL	M	chr3	V74G	Missense	TCGA-B8-4621	TCGA KIRC
VHL	M	chr3	L89H	Missense	TCGA-B8-5164	TCGA KIRC
VHL	M	chr3	C162R	Missense	TCGA-B8-5549	TCGA KIRC
VHL	M	chr3	R79P	Missense	TCGA-B8-5550	TCGA KIRC
VHL	M	chr3	L153P	Missense	TCGA-BP-4159	TCGA KIRC
VHL	M	chr3	W88R	Missense	TCGA-BP-4166	TCGA KIRC
VHL	M	chr3	L129P	Missense	TCGA-BP-4329	TCGA KIRC
VHL	M	chr3	N78S	Missense	TCGA-BP-4342	TCGA KIRC
VHL	M	chr3	S65L	Missense	TCGA-BP-4759	TCGA KIRC
VHL	M	chr3	R107P	Missense	TCGA-BP-4762	TCGA KIRC
VHL	M	chr3	L184P	Missense	TCGA-BP-4771	TCGA KIRC
VHL	M	chr3	L158P	Missense	TCGA-BP-4960	TCGA KIRC
VHL	M	chr3	F136V	Missense	TCGA-BP-4967	TCGA KIRC
VHL	M	chr3	R82P	Missense	TCGA-BP-4974	TCGA KIRC
VHL	M	chr3	V74D	Missense	TCGA-BP-4975	TCGA KIRC
VHL	M	chr3	L135F	Missense	TCGA-BP-4986	TCGA KIRC
VHL	M	chr3	L158P	Missense	TCGA-BP-4988	TCGA KIRC
VHL	M	chr3	L153P	Missense	TCGA-BP-4998	TCGA KIRC
VHL	M	chr3	N78D	Missense	TCGA-BP-4999	TCGA KIRC
VHL	M	chr3	P86L	Missense	TCGA-BP-5006	TCGA KIRC
VHL	M	chr3	G93V	Missense	TCGA-BP-5007	TCGA KIRC
VHL	M	chr3	L89H	Missense	TCGA-BP-5008	TCGA KIRC
VHL	M	chr3	N78Y	Missense	TCGA-BP-5009	TCGA KIRC
VHL	M	chr3	H115Y	Missense	TCGA-BP-5169	TCGA KIRC
VHL	M	chr3	V74D	Missense	TCGA-BP-5175	TCGA KIRC
VHL	M	chr3	S111N	Missense	TCGA-BP-5187	TCGA KIRC
VHL	M	chr3	S111N	Missense	TCGA-BP-5195	TCGA KIRC
VHL	M	chr3	I151T	Missense	TCGA-BP-5196	TCGA KIRC
VHL	M	chr3	L169P	Missense	TCGA-CJ-4636	TCGA KIRC
VHL	M	chr3	S111N	Missense	TCGA-CJ-4872	TCGA KIRC
VHL	M	chr3	S80I	Missense	TCGA-CJ-4885	TCGA KIRC
VHL	M	chr3	R167Q	Missense	TCGA-CJ-4894	TCGA KIRC
VHL	M	chr3	I151T	Missense	TCGA-CJ-4903	TCGA KIRC
VHL	M	chr3	S111R	Missense	TCGA-CJ-5675	TCGA KIRC
VHL	M	chr3	L89P	Missense	TCGA-CJ-5679	TCGA KIRC
VHL	M	chr3	W117C	Missense	TCGA-CJ-5684	TCGA KIRC
VHL	M	chr3	L89P	Missense	TCGA-CJ-6027	TCGA KIRC
VHL	M	chr3	R120G	Missense	TCGA-CJ-6030	TCGA KIRC
VHL	M	chr3	R82P	Missense	TCGA-CZ-4853	TCGA KIRC
VHL	M	chr3	S80R	Missense	TCGA-CZ-4858	TCGA KIRC
VHL	M	chr3	L158V	Missense	TCGA-CZ-4861	TCGA KIRC
VHL	M	chr3	N90I	Missense	TCGA-CZ-5457	TCGA KIRC
VHL	M	chr3	L128H	Missense	TCGA-CZ-5458	TCGA KIRC
VHL	M	chr3	L89H	Missense	TCGA-CZ-5469	TCGA KIRC
VHL	M	chr3	L188P	Missense	TCGA-CZ-5987	TCGA KIRC
VHL	M	chr3	V62M/N78S	Missense/Missense	TCGA-B2-4102	TCGA KIRC
VHL	M	chr3	R161*	Nonsense	TCGA-A3-3383	TCGA KIRC
VHL	M	chr3	Q96*	Nonsense	TCGA-AK-3445	TCGA KIRC
VHL	M	chr3	W88*	Nonsense	TCGA-B0-4845	TCGA KIRC
VHL	M	chr3	E189*	Nonsense	TCGA-B0-4847	TCGA KIRC
VHL	M	chr3	Y112*	Nonsense	TCGA-B0-5106	TCGA KIRC
VHL	M	chr3	E189*	Nonsense	TCGA-B0-5402	TCGA KIRC
VHL	M	chr3	Q145*	Nonsense	TCGA-B0-5812	TCGA KIRC
VHL	M	chr3	S65*	Nonsense	TCGA-B2-3924	TCGA KIRC
VHL	M	chr3	Q96*	Nonsense	TCGA-BP-4161	TCGA KIRC
VHL	M	chr3	S68*	Nonsense	TCGA-BP-4765	TCGA KIRC
VHL	M	chr3	Q96*	Nonsense	TCGA-BP-4789	TCGA KIRC
VHL	M	chr3	S68*	Nonsense	TCGA-BP-4968	TCGA KIRC
VHL	M	chr3	W88*	Nonsense	TCGA-BP-4982	TCGA KIRC
VHL	M	chr3	S68*	Nonsense	TCGA-BP-4995	TCGA KIRC
VHL	M	chr3	E70*	Nonsense	TCGA-BP-5173	TCGA KIRC
VHL	M	chr3	Q73*	Nonsense	TCGA-BP-5180	TCGA KIRC
VHL	M	chr3	R161*	Nonsense	TCGA-CJ-5676	TCGA KIRC
VHL	M	chr3	S68*	Nonsense	TCGA-CW-5581	TCGA KIRC
VHL	M	chr3	Q195*	Nonsense	TCGA-CW-5591	TCGA KIRC
VHL	M	chr3	S65*	Nonsense	TCGA-CZ-5455	TCGA KIRC
VHL	M	chr3	K196*	Nonsense	TCGA-CZ-5460	TCGA KIRC
VHL	M	chr3	*214L	Nonstop	TCGA-CJ-5672	TCGA KIRC
VHL	M	chr3	G114_splice	Splice	TCGA-A3-3365	TCGA KIRC
VHL	M	chr3	G114_splice	Splice	TCGA-A3-3376	TCGA KIRC
VHL	M	chr3	G114_splice	Splice	TCGA-B0-4700	TCGA KIRC
VHL	M	chr3	V155_splice	Splice	TCGA-B0-4814	TCGA KIRC
VHL	M	chr3	G114_splice	Splice	TCGA-B0-4828	TCGA KIRC
VHL	M	chr3	V155_splice	Splice	TCGA-B0-5095	TCGA KIRC
VHL	M	chr3	V155_splice	Splice	TCGA-B8-5165	TCGA KIRC
VHL	M	chr3	V155_splice	Splice	TCGA-BP-4970	TCGA KIRC
VHL	M	chr3	G114_splice	Splice	TCGA-BP-5170	TCGA KIRC
VHL	M	chr3	V155_splice	Splice	TCGA-CZ-5986	TCGA KIRC
