# Supplementary material for: Gender Specific Mutation Incidence and Survival Associations in Clear Cell Renal Cell Carcinoma (CCRCC)
Source: PLoS One. 2015 Oct 20;10(10):e0140257. doi: 10.1371/journal.pone.0140257 (PMC4618848; doi:10.1371/journal.pone.0140257)
Supplement: S2 Table — (XLSX) [file pone.0140257.s004.xlsx]

## Sheet: Sheet1
			Chromosome X			Chr. 1	Chr. 3	Chr. 7	Chr. 12	Chr. 17
	Mutated Gene		KDM5C	KDM6A	STAG2	ARID1A	SETD2	MLL2	MLL3	TP53
	TCGA BLCA	Total	1	31	14	33	9	33	28	64
		Male	1	22	11	24	6	26	26	49
		Female	0	9	3	9	3	7	2	15
		Fisher's Exact	1	0.6347	1	0.8161	0.6899	0.6458	0.0133	0.8385
